# Supplementary material for: Risk of infection in neonates born in accidental out-of-hospital deliveries
Source: PLoS One. 2022 Feb 10;17(2):e0263825. doi: 10.1371/journal.pone.0263825 (PMC8830727; doi:10.1371/journal.pone.0263825)
Supplement: S1 Data — (XLSX) [file pone.0263825.s001.xlsx]

## Sheet: 158
Patient No.	birth year	hospital days	M/F	GA	unknown pregnancy	no prenatal care	G	P	A	twin	BW	Agpar score1	Agpar score2	DOIC	mom age	toilet	bathroom	toilet or bathroom	ambulance	taxi	car	taxi or car	home	factory	sidewalk	hotel	boat	cord cut	suboptimal cord cut	ICU	CPR	Endo	ambu	CPAP	O2 hood	RD	incubator	Bosmin	PH	PCO2	PO2	HCO3	BE	CRP	Hb	WBC	Hct	band	seg
1	2009	4	1	40.14	0	0	3	3	0	0	3306			0	32	0	0	0	0	1	0	1	0	0	0	0	0	1	0	0	0	0	0	0	1	1	0	0	7.313	48.2	124	24.4	-2	0	15.7	10700	46.4	0	57
2	2009	30	0		1	1	1	1	0	0	2032			1	16	1	0	1	0	0	0	0	0	0	0	0	0			1	1	1	0	0	0	0	0	1	6.3938	70	55	15	-17	0	17.1	73000	50.2	0	57
3	2009	4	1	39.42	0	1	3	3	0	0	3200	2	5	1	29	0	0	0	0	1	0	1	0	0	0	0	0	3	0	0	1	0	1	0	1	1	0	0	7.634	30	183	17.1	-8	0	19.7	18400	60.1	0	61
4	2010	12	0	39.57	0	0	1	1	0	0	1898			0	21	0	1	1	0	0	0	0	0	0	0	0	0	4	1	0	0	0	0	0	0	0	0	0	7.346	48.5	103	26.6	1	0	18.1	10100	52.7	0	56
6	2010	6	0	36	0	0	1	1	0	0	2380			1	19	0	0	0	0	0	0	0	1	0	0	0	0	4	1	0	0	0	0	0	0	0	0	0	7.289	42.4	90	20.3	-6	0	20.8	23300	61.1	0	69
7	2010	7	1	38	0	0	4	2	2	0	2700	8	9	0	24	0	0	0	0	0	0	0	0	0	1	0	0	4	1	0	0	0	0	0	0	0	0	0	7.431	33	116	21.9	-2	0.53	23	10500	66.8	0	66
8	2010	10	0		1	1	1	1	0	0	2552			0	16	1	0	1	0	0	0	0	0	0	0	0	0	3	0	1	0	0	0	0	1	1	0	0	7.294	31.1	158	15.1	-11	0.1	15.9	22200	48.6	6	51
10	2010	34	1	31	0	1	2	1	1	0	1842			1	26	0	1	1	0	0	0	0	0	0	0	0	0	2	0	1	1	1	0	0	0	0	0	0	6.971	69.5	105	16	-16	0	18	13800	51.2	0	74
11	2010	7	0		0	1	2	2	0	0	2900			0	40	0	0	0	0	0	0	0	1	0	0	0	0	3	0	0	0	0	0	0	1	1	0	0	7.347	34.1	109	18.7	-7	1.44	21.1	19600	65.2	11	58
12	2010	11	1	39	0	1	1	1	0	0	2640			0	17	0	1	1	0	0	0	0	0	0	0	0	0	2	0	0	0	0	0	0	0	0	0	0	7.369	38.2	88	22	-3	0.17	17.7	12600	51.9	0	61
13	2010	5	0	39.85	0	0	4	3	1	0	3732			0	36	0	0	0	0	0	0	0	1	0	0	0	0	2	0	0	0	0	0	0	1	1	0	0						0.17	22.2	22900	65	3	64
14	2010	6	1		0	1	1	1	0	0	2900			0	22	0	0	0	0	0	0	0	0	1	0	0	0	4	1	0	0	0	0	0	0	0	0	0						0.16	16.5	13500	48.1	0	42
15	2011	5	0		0	1	2	2	0	0	2924			0	32	0	0	0	0	0	0	0	1	0	0	0	0	2	0	0	0	0	0	0	1	1	0	0	7.404	31.4	94	19.6	-5	0	18.5	21100	54.2	0	69
16	2011	4	1	39	0	0	2	2	0	0	2726	9	10	0	32	0	0	0	1	0	0	0	0	0	0	0	0	1	0	0	0	0	0	0	1	1	0	0	7.331	47.9	39	25.3	-1	0.38	17.9	11900	51.6	0	67
18	2011	13	0	37.57	0	0	1	1	0	0	1828			0	22	0	1	1	0	0	0	0	0	0	0	0	0			1	1	1	0	0	0	0	0	0	7.408	20	56	12.6	-12	0.63	18	23900	53.3	4	71
19	2011	6	0	40.42	0	0	2	2	0	0	3030			0	28	0	1	1	0	0	0	0	0	0	0	0	0	2	0	1	0	0	0	0	0	0	0	0	7.365	39	46	22	-3	0	19.6	16400	57.1	0	67
20	2011	5	0	38	0	0	3	2	1	0	2770			0	42	0	0	0	0	0	0	0	1	0	0	0	0	1	0	0	0	0	0	0	0	0	0	0	7.491	23	128	18	-6	0	18.4	13300	52.9	0	62
21	2011	4	0	39.85	0	0	2	2	0	0	3124			0	35	0	0	0	0	0	0	0	1	0	0	0	0	1	0	0	0	0	0	0	1	1	0	0	7.348	35	107	19	-7	0	21.5	18200	61.8	1	58
22	2011	7	1	39	0	0	2	2	0	0	3200	9	10	0	30	0	0	0	0	0	0	0	1	0	0	0	0			0	0	0	0	0	1	1	0	0						0	25.1	34400	73.1	3	73
23	2011	9	0	39	0	0	2	2	0	0	2658	9	10	0	32	0	0	0	1	0	0	0	0	0	0	0	0	2	0	0	0	0	0	0	1	1	0	0	7.346	41	86	22	-3	0	17.6	13400	51	0	61
24	2012	4	0	40	0	0	2	2	0	0	3418			0	22	0	0	0	0	1	0	1	0	0	0	0	0	1	0	0	0	0	0	0	1	1	0	0	7.383	37	74	22	-3	0	14.7	22000	43.4	1	53
25	2012	26	0	31.85	0	1	1	1	0	0	1704			0	38	0	0	0	0	0	0	0	1	0	0	0	0	1	0	1	0	1	0	0	0	0	0	0	7.3	44	33	22	-5	0.18	17.3	11000	50.6	6	19
26	2012	6	1	37.71	0	0	2	2	0	0	2384			0	29	0	0	0	0	0	0	0	1	0	0	0	0	1	0	0	0	0	0	0	0	0	0	0						0	21	7300	64.2	0	69
27	2012	6	0	34.85	0	0	6	4	2	0	2366			0	33	0	0	0	0	0	0	0	1	0	0	0	0	1	0	0	0	0	0	0	1	1	0	0	7.388	26	44	16	-9	0	21.3	14600	63.5	0	61
28	2012	11	0		1	1	1	1	0	0	2726			0	17	0	1	1	0	0	0	0	0	0	0	0	0	4	1	0	0	0	0	0	1	1	0	0	7.316	40	71	20	-6	0.05	15.8	20000	49.9	3	79
29	2012	5	1	40.14	0	0	2	2	0	0	2996	9	10	0	25	0	0	0	0	1	0	1	0	0	0	0	0	1	0	0	0	0	0	0	0	0	0	0						0	50.7	14800	60.3	1	72
30	2012	4	0	38	0	0	2	2	0	0	3120	8	9	0	30	1	0	1	0	0	0	0	0	0	0	0	0	3	0	0	0	0	0	0	0	0	0	0	7.427	33	108	22	-3	0.03	17.2	29500	52.4	2	79
31	2013	4	1	38	0	0	2	2	0	0	3522			0	33	0	0	0	0	0	0	0	1	0	0	0	0	1	0	0	0	0	0	0	1	1	0	0	7.33	39	169	21	-5	0	17.2	14100	51.8	0	48
32	2012	59	1	30.42	0	0	1	1	0	0	1690			1	36	1	0	1	0	0	0	0	0	0	0	0	0			1	1	1	1	0	0	0	0	0	7.114	90	32	29	-1	2.5	15.9	31300	48.7	7	49
34	2013	6	1	38	0	0	3	3	0	0	2884			0	35	0	0	0	0	0	0	0	1	0	0	0	0	2	0	0	0	0	0	0	0	0	0	0	7.42	31	57	20	-4	0	19.8	14200	59.5	0	71
35	2013	9	0	36.42	0	0	2	2	0	0	2350			0	35	0	0	0	0	0	0	0	1	0	0	0	0			0	0	0	0	0	0	0	0	0	7.38	29	40	17	-8	0	20.3	11400	62.3	0	61
37	2013	31	0	34	0	1	6	6	0	0	2446	1	4	1	32	0	0	0	1	0	0	0	0	0	0	0	0	1	0	1	1	1	0	0	0	0	0	0	6.741	87	88	12	-24	0	12.4	17300	38.6	1	20
38	2013	11	1	38.57	0	1	3	3	0	0	2568	8	9	0	26	0	0	0	0	0	0	0	1	0	0	0	0	4	1	0	0	0	0	0	1	1	0	0	7.348	49	50	27	1	6.94	15.2	17000	45.6	0	85
39	2014	7	1	38	0	0	2	2	0	0	2932			0	32	0	0	0	0	0	0	0	1	0	0	0	0	2	0	0	0	0	0	0	1	1	0	0	7.347	35	160	19	-7	0	15.9	14700	47	0	55
40	2014	4	0		0	1	3	3	0	0	3392			0	31	0	0	0	0	0	0	0	1	0	0	0	0	2	0	0	0	0	0	0	0	0	1	0						0	15	34500	46.4	4	61
41	2014	5	0	37.71	0	0	3	3	0	0	2474			0	37	0	0	0	1	0	0	0	0	0	0	0	0	1	0	0	0	0	0	0	1	1	0	0						0	18.6	13000	54.3	0	59
42	2014	4	1	39.85	0	0	2	2	0	0	3350	9	10	0	29	0	0	0	0	0	1	1	0	0	0	0	0	3	0	0	0	0	0	0	0	0	1	0						0	17.9	28100	53.4	2	75
44	2004	8	0		0	1	3	3	0	0	2632			0	27	0	0	0	0	0	0	0	1	0	0	0	0	4	1	0	0	0	0	0	0	0	0	0						0	21.8	17300	63.2	0	58
45	2004	7	0	39	0	0	2	2	0	0	2836			0	29	0	0	0	0	0	1	1	0	0	0	0	0	1	0	0	0	0	0	0	0	0	0	0						0	18.4	16100	52.4	0	57
47	2004	11	1	37	0	0	6	5	1	0	2658			1	34	0	0	0	0	1	0	1	0	0	0	0	0	1	0	0	0	0	0	0	1	1	1	0						0	19.8		57.8	2	56
48	2004	8	1	37.14	0	0	3	2	1	0	3358			0	33	0	0	0	0	0	0	0	1	0	0	0	0			0	0	0	0	0	1	1	0	0						2.38	16.6	9000	47.8	0	57
49	2005	10	1	38	0	0	1	1	0	0	2592			0	17	0	0	0	0	0	0	0	1	0	0	0	0	1	0	0	0	0	0	0	1	1	0	0						0	23.5	9400	67.7	0	53
50	2005	11	1		0	1	1	1	0	0	2924			0	17	0	0	0	0	0	0	0	1	0	0	0	0	4	1	0	0	0	0	0	0	0	0	0						0.26	22.9		66.1	0	69
51	2005	2	0		0	1	1	1	0	0	2628			0	31	0	0	0	0	0	0	0	1	0	0	0	0	4	1	0	0	0	0	0	0	0	0	0						0		21800
52	2005	52	1	30	0	1	1	1	0	0	1762			0	18	1	0	1	0	0	0	0	0	0	0	0	0			1	0	0	0	1	0	0	1	0						0	18.7	10360	54.1	0	40
53	2006	12	0	34	0	1	2	2	0	0	2478			0	18	0	0	0	0	0	0	0	1	0	0	0	0	1	0	0	0	0	0	0	1	1	0	0						0	18.6	9800	54.3	0	47
54	2006	9	0	36	0	0	3	3	0	0	2730			0	30	0	0	0	1	0	0	0	0	0	0	0	0	1	0	0	0	0	0	0	1	1	0	0						0	19.3	8900	57.7	0	67
55	2006	7	0		0	1	1	1	0	0	2490			0	25	0	0	0	0	0	0	0	1	0	0	0	0	2	0	0	0	0	0	0	1	1	0	0						0	20.3	8900	60.5	2	77
56	2006	5	0	39	0	0	2	2	0	0	3242			0	34	1	0	1	0	0	0	0	0	0	0	0	0			0	0	0	0	0	1	1	0	0						0.11	19.7	20500	59.8	3	69
57	2007	7	0	37	0	0	2	2	0	0	3458			0	26	0	0	0	0	0	0	0	1	0	0	0	0	1	0	0	0	0	0	0	1	1	0	0						0.14	18.5	13800	52	0	61
58	2007	13	1		0	1	1	1	0	0	3322			0	33	1	0	1	0	0	0	0	0	0	0	0	0	1	0	0	0	0	0	0	1	1	0	0						0	19.2		58.1	0	54
59	2007	11	1	40	0	1	2	2	0	0	3354			0	19	0	1	1	0	0	0	0	0	0	0	0	0	4	1	0	0	0	0	0	1	1	0	0						0	19.3	11000	57.2	3	50
60	2007	6	0	40	0	0	3	3	0	0	3206	9	9	0	35	0	0	0	0	0	0	0	1	0	0	0	0	1	0	0	0	0	0	0	1	1	0	0						0	21.2		62.5	2	61
61	2007	7	0	38	0	1	2	2	0	0	3088			0	19	0	0	0	0	0	0	0	1	0	0	0	0	1	0	0	0	0	0	0	1	1	0	0						0	20.3	27800	60.1	3	70
62	2008	34	0		0	1	1	1	0	0	1448			0	21	1	0	1	0	0	0	0	0	0	0	0	0	4	1	0	0	0	0	0	0	0	1	0						0	14.7		42	0	31
63	2008	5	1	38.14	0	0	2	2	0	0	3082			0	37	0	0	0	0	0	0	0	1	0	0	0	0	1	0	0	0	0	0	0	1	1	1	0						0	17.9	15500	52.1	0	72
64	2008	9	0	39	0	0	1	1	0	0	2842			0	26	0	0	0	1	0	0	0	0	0	0	0	0	1	0	0	0	0	0	0	1	1	1	0						0	19.3	20800	56.5	0	68
65	2009	5	1	36.71	0	0	3	3	0	0	3280			1	32	1	0	1	0	0	0	0	0	0	0	0	0			1	0	0	0	0	1	1	1	0						0	16.7	8700	48.8	5	51
66	2009	7	0	39.71	0	0	4	4	0	0	3320			0	22	0	0	0	1	0	0	0	0	0	0	0	0	1	0	0	0	0	0	0	1	1	1	0						0	18.1		52	1	71
68	2009	8	1	37.71	0	0	2	2	0	0	3186			0	29	0	0	0	0	1	0	1	0	0	0	0	0	1	0	0	0	0	0	0	1	1	0	0						0	18.9	17900	55.4	0	68
70	2009	8	0	39.85	0	0	1	1	0	0	2330			0	27	0	0	0	0	0	0	0	1	0	0	0	0			0	0	0	0	0	1	1	1	0						0.58	17	9300	51.1	0	75
71	2009	9	1	35.42	0	0	2	2	0	0	2630			0	33	0	0	0	0	1	0	1	0	0	0	0	0	1	0	1	0	0	1	1	0	0	0	0	7.326	40.6	74.7	20.7	-5.3	0	20	10200	58.8	0	22
72	2009	9	0		0	1	2	2	0	0	3025			0	39	1	0	1	0	0	0	0	0	0	0	0	0	4	1	0	0	0	0	0	1	1	0	0	7.275	38.4	106.8	17.5	-9.4	0.16	22.5	18900	67.3	8	55
73	2010	3	1	39.42	0	0	2	2	0	0	3428	10	10	0	34	0	0	0	1	0	0	0	0	0	0	0	0	1	0	0	0	0	0	0	0	0	1	0	7.381	38	203	22	-3.1	0	14.6	12800	43	0	56
74	2010	6	1	37.57	0	0	4	4	0	0	2890	6	9	1	28	0	0	0	1	0	0	0	0	0	0	0	0	1	0	1	0	0	0	1	0	0	1	0	7.359	47.2	41.6	26	0.6	0	18.2	12300	53	0	44
75	2010	7	0	40.14	0	0	3	2	1	0	2818			0	35	0	0	0	0	0	1	1	0	0	0	0	0	1	0	0	0	0	0	0	1	1	1	0	7.351	33.1	59.6	17.9	-7.6	0	18.8	17000	55.5	1	72
76	2010	5	1	38.14	0	0	3	3	0	0	2752			1	30	0	0	0	0	0	1	1	0	0	0	0	0	1	0	0	0	0	0	0	1	1	1	0	7.387	35.8	155.3	21	-4	0	18	8100	51.5	1	61
77	2010	3	1		0	1	1	1	0	0	2388			0	28	0	0	0	0	0	0	0	0	0	0	0	1	4	1	0	0	0	0	0	0	0	0	0	7.011	49.3	87.2	12.2	-18.9	0.12	22.3	20300	64.4	1	77
78	2010	9	1		1	1	1	1	0	0	2896			0	15	0	0	0	0	0	1	1	0	0	0	0	0	1	0	0	0	0	0	0	1	1	1	0	7.436	25.8	208.2	17	-5.4	0	21.3	19600	62.9	0	79
79	2011	18	1	30	0	1	1	1	0	0	2076			0	18	1	0	1	0	0	0	0	0	0	0	0	0	1	0	1	0	0	0	1	0	0	1	0	7.116	44.8	50.9	14.1	-15	0	20	16400	60.5	2	26
80	2011	8	1		1	1	3	3	0	0	2670			0	28	1	0	1	0	0	0	0	0	0	0	0	0	1	0	0	0	0	0	0	0	0	1	0	7.237	46.7	25.7	19.4	-8	0	21.1	16000	63	0	66
81	2012	8	1		1	1	5	3	2	0	2500	9	9	0	38	0	0	0	0	0	0	0	1	0	0	0	0	1	0	0	0	0	0	0	1	1	1	0	7.318	39.6	98.6	19.8	-5.8	0	22.3	12100	63.8	0	79
82	2011	18	0	36.85	0	0	1	1	0	0	1888	6	7	0	23	1	0	1	0	0	0	0	0	0	0	0	0	1	0	0	0	0	0	0	1	1	1	0	7.292	41.1	90	19.4	-7.1	0.56	17	10300	49.7	0	70
83	2012	8	1	39.14	0	0	2	2	0	0	3252			0	34	0	0	0	0	0	0	0	1	0	0	0	0	1	0	0	0	0	0	0	1	1	0	0						0	21.4	17500	62.1	1	65
84	2012	7	0	39.14	0	0	8	6	2	0	2790	10	10	0	38	0	0	0	0	0	0	0	1	0	0	0	0			1	0	0	0	1	0	0	1	0	7.346	28.2	124.4	15	-9	0	18	11900	52.8	0	67
85	2012	7	0	39.28	0	0	2	2	0	0	3364			0	32	0	0	0	0	0	0	0	1	0	0	0	0	1	0	0	0	0	0	0	0	0	1	0	7.412	32.2	55.9	20.1	-4.5	0	19.1	14700	55.9	0	75
86	2012	7	0		0	1	4	4	0	0	2475	9	10	0	23	0	0	0	0	0	0	0	1	0	0	0	0	1	0	0	0	0	0	0	1	1	1	0	7.359	27.7	89	15.3	-8.5	0	17.3	20300	54.3	0	65
87	2013	7	0	35.14	0	0	1	1	0	0	2422			0	24	0	0	0	0	0	0	0	1	0	0	0	0	1	0	0	0	0	0	0	1	1	1	0	7.366	33.1	69.2	18.5	-6.8	0	21.6	11100	64	0	46
88	2013	32	1		1	1	1	1	0	0	1455			0	36	0	1	1	0	0	0	0	0	0	0	0	0	4	1	1	0	0	0	1	0	0	1	0	7.36	31.5	66.4	17.4	-8.1	0	20.7	6600	60.5	0	45.1
89	2013	4	1	38.85	0	0	3	3	0	0	3060	9	10	0	23	0	0	0	1	0	0	0	0	0	0	0	0	1	0	0	0	0	0	0	1	1	1	0	7.395	40.6	82.5	24.3	-0.5	0	17.7	18600	53.2	0	48
90	2013	5	1		0	1	5	4	1	0	3518	10	10	0	30	0	0	0	0	0	0	0	1	0	0	0	0	4	1	0	0	0	0	0	1	1	0	0	7.38	25.4	164.5	14.7	-10.4	0	13.3	19100	39.2	0	76
91	2014	71	1	28.57	0	0	1	1	0	0	1190	3	5	1	34	0	0	0	0	0	0	0	1	0	0	0	0			1	0	1	1	1	0	0	1	0	7.317	43.6	41	22.3	-4	0.06	8.7	35000	25.6	8	68
92	2014	7	1	36	0	1	1	1	0	0	2390			0	27	0	1	1	0	0	0	0	0	0	0	0	0			0	0	0	0	0	0	0	1	0	7.316	35.3	104.1	17.6	-8.5	0	22.4	15800	67.6	0	61
93	2004	7	0	38	0	0	3	3	0	0	2738			0	27	0	0	0	0	0	0	0	1	0	0	0	0			0	0	0	0	0	1	1	0	0						0	19.3	15600	59.1	1	67
94	2004	8	0	37	0	0	3	3	0	0	3726			0	42	0	0	0	0	0	0	0	1	0	0	0	0			0	0	0	0	0	1	1	0	0						0.1	20.7	33530	62	4	78
95	2004	5	0	37	0	0	5	4	1	0	3034	4	8	0	37	0	0	0	0	0	1	1	0	0	0	0	0	3	0	0	0	0	0	0	1	1	1	0						0	17.4	16400	53.7	0	88
97	2004	4	0	37.42	0	0	2	2	0	0	3070	8	9	0	35	0	0	0	0	0	1	1	0	0	0	0	0	1	0	0	0	0	0	0	1	1	0	0						0	15.4	20100	46	0	45
98	2004	4	0	39	0	0	1	1	0	0	2528			0	33	0	0	0	0	0	0	0	1	0	0	0	0	1	0	0	0	0	0	0	0	0	0	0						0	18	13200	55.9	0	73
100	2004	4	0	38.28	0	0	2	2	0	0	3118	10	10	0	25	0	0	0	0	0	1	1	0	0	0	0	0	1	0	0	0	0	0	0	1	1	0	0						0	20.5	28800	60.5	0	77
103	2005	17	0	37	0	0	2	2	0	0	1830	7	8	0	25	0	0	0	0	0	0	0	1	0	0	0	0			1	0	0	0	0	1	1	1	0	7.39	35.9	84.7	21.5	-3.4	0.23	19.1	7500	56.6	0	44
104	2005	9	1		0	1	1	1	0	0	2466			0	19	0	0	0	0	1	0	1	0	0	0	0	0	1	0	0	0	0	0	0	1	1	0	0	7.361	40.4	180.7	22.3	-3.1	0	23.4	21300	67.3	0	77
105	2005	5	1	38	0	0	2	2	0	0	3470			0	20	0	0	0	0	0	0	0	1	0	0	0	0	4	1	0	0	0	0	0	1	1	1	0	7.445	22.9	110.8	15.4	-8.7	0	14.2	17650	42.8	0	50
106	2006	2	0	38	0	0	1	1	0	0	2812			0	28	0	0	0	0	0	0	0	1	0	0	0	0			0	0	0	0	0	0	0	0	0	7.302	47.1	61.3	22.7	-3.7	0	20.5	19500	60.3	0	71
107	2006	5	0	38.28	0	0	2	2	0	0	2740			0	28	0	0	0	0	0	0	0	1	0	0	0	0	1	0	0	0	0	0	0	0	0	1	0						0.15	17.6	19500	50.1	1	72
108	2006	9	0		0	1	4	4	0	0	3600			0	34	0	0	0	0	0	0	0	1	0	0	0	0	4	1	0	0	0	0	0	1	1	1	0	7.396	25.3	124.5	15.2	-9.7	0.15	22.4	33400	66.2	2	94
109	2006	9	1		0	1	1	1	0	0	3000			0	18	0	0	0	0	0	0	0	1	0	0	0	0	4	1	0	0	0	0	0	0	0	0	0						0.36	20.9	26400	62.3
110	2006	16	0	30	0	1	1	1	0	0	1878			1	17	1	0	1	0	0	0	0	0	0	0	0	0	1	0	1	0	0	0	1	1	1	1	0						1	20	19500	59.1	0	92
111	2006	4	0	37.42	0	0	1	1	0	0	2682			0	17	0	0	0	0	0	1	1	0	0	0	0	0	1	0	0	0	0	0	0	0	0	0	0						0	16.4	13400	47.9	0	67
112	2006	11	0		0	1	1	1	0	0	2640			0	27	0	0	0	0	0	0	0	1	0	0	0	0	4	1	0	0	0	0	0	0	0	0	0						1.44	18.4	21500	55.3	1	74
114	2006	5	1	37.28	0	0	2	2	0	0	3200	7	9	0	32	0	1	1	0	0	0	0	0	0	0	0	0	3	0	0	0	0	0	0	0	0	1	0						0	17.7	24160	0	0	76
115	2006	35	0		0	1	4	2	2	0	2545			0	41	0	0	0	0	0	0	0	1	0	0	0	0			1	0	0	0	0	0	0	1	0						0	8.6	18900	24.9	0	70
116	2006	23	0		1	1	1	1	0	0	1868			0	17	0	1	1	0	0	0	0	0	0	0	0	0	3	0	1	0	0	0	0	0	0	1	0						0.49	17.1	8800	50	6	60
117	2006	8	1	36	0	0	5	5	0	0	2824			0	27	0	0	0	0	0	0	0	1	0	0	0	0	4	1	0	0	0	0	0	1	1	0	0						0.16	14.9	16400	43.7	0	59
119	2007	4	1	39.57	0	0	1	1	0	0	3170			0	35	0	0	0	0	0	0	0	1	0	0	0	0			0	0	0	0	0	1	1	0	0						0.1	17	14400	51.5	0	73.6
120	2007	3	0	37.85	0	0	1	1	0	0	2900			0	21	0	0	0	0	0	0	0	0	0	0	1	0	2	0	0	0	0	0	0	1	1	0	0						0.15	18.8	8300	55.4	0	78
121	2007	3	0	39.42	0	0	2	2	0	0	2820			0	28	0	0	0	0	0	0	0	1	0	0	0	0	1	0	0	0	0	0	0	1	1	1	0	7.388	31.9	84.3	18.8	-6.2	0	18.8	15400	56.1	0	59
122	2007	11	0		0	1	4	2	2	0	2016			0	26	0	0	0	0	0	0	0	0	0	1	0	0	4	1	0	0	0	0	0	0	0	1	0	7.392	30.9	103.4	18.4	-6.6	0	18.5	20000	56.7	0	71
124	2007	4	0	36	0	0	3	3	0	0	3032			0	32	0	0	0	0	0	1	1	0	0	0	0	0	1	0	0	0	0	0	0	1	1	1	0						0	20.3	15400	58.6	1	53
125	2007	6	0	39	0	0	4	4	0	0	2294			0	31	0	0	0	0	0	0	0	1	0	0	0	0	1	0	0	0	0	0	0	0	0	1	0	7.328	30.1	119	15.8	-10	0	21.5	13300	61.5	0	71
126	2008	5	0	38.85	0	0	2	2	0	0	2906			0	31	1	0	1	0	0	0	0	0	0	0	0	0	4	1	0	0	0	0	0	1	1	1	0	7.353	43	107	23	-2	0	13.8	20000	29.3	4	59
128	2008	3	0	39.42	0	0	1	1	0	0	3108			0	28	0	0	0	0	0	0	0	1	0	0	0	0	1	0	0	0	0	0	0	0	0	0	0						0	15.6	13400	45.1	0	53
131	2008	4	1	35.14	0	0	2	2	0	0	3204			0	30	0	0	0	0	0	0	0	1	0	0	0	0	1	0	0	0	0	0	0	1	1	1	0	7.269	46.4	164	21.2	-6	0	19	14000	55	0	69
132	2008	4	1	40	0	0	2	2	0	0	3346	9	10	0	36	0	0	0	1	0	0	0	0	0	0	0	0	1	0	0	0	0	0	0	0	0	0	0	7.411	34.5	139	21.9	-3	0	15.8	13700	46.6	0	62
133	2008	6	1	36	0	0	2	2	0	0	2600			0	30	0	0	0	0	0	0	0	1	0	0	0	0	1	0	0	0	0	0	0	1	1	1	0	7.345	37.8	164	20.6	-5	0	11.6	16800	36.3	2	55
134	2008	5	1	39.85	0	1	3	3	0	0	3230			0	21	0	0	0	0	0	0	0	1	0	0	0	0	4	1	0	0	0	0	0	0	0	0	0	7.471	24.8	61	18.1	-6	0	14.6	14900	44.2	0	65
135	2008	6	1	38.38	0	0	2	2	0	0	2472			0	30	0	0	0	0	0	0	0	1	0	0	0	0	1	0	0	0	0	0	0	0	0	0	0						0	21	13800	61.1	0	60
136	2009	3	1		1	1	2	2	0	0	2424	8	9	0	36	0	1	1	0	0	0	0	0	0	0	0	0	4	1	0	0	0	0	0	0	0	1	0						0	13.9	15400	41.7	0	73
137	2009	6	0	40.14	0	0	6	2	4	0	3316			0	34	0	0	0	0	0	0	0	1	0	0	0	0	2	0	0	0	0	0	0	0	0	1	0	7.29	47.7	71	22.9	4	0	21.1	20400	61.4	1	54
138	2009	5	0	36	0	0	1	1	0	0	2286			0	31	0	0	0	0	0	0	0	1	0	0	0	0			0	0	0	0	0	0	0	1	0	7.435	35	106	23.5	-1	0	17	14800	49.1	1	44
139	2009	8	1	36	0	0	1	1	0	0	2270			0	31	0	0	0	0	1	0	1	0	0	0	0	0	1	0	0	0	0	0	0	0	0	1	0							19.5	14300	57.7	1	72
140	2009	4	1	41.85	0	0	2	2	0	0	3404			0	33	0	0	0	0	0	0	0	1	0	0	0	0	1	0	0	0	0	0	0	0	0	0	0						0	17	15300	50.2	0	71
142	2015	5	0	39.85	0	0	5	3	2	0	2960			0	24	0	0	0	0	0	0	0	1	0	0	0	0	1	0	1	0	0	0	1	1	1	1	0						0	19.5	12600	59	2	48
143	2015	6	1		1	1	2	1	1	0	2178				27	0	0	0	0	0	0	0	1	0	0	0	0	4	1	0	0	0	0	0	0	0	0	0						0	20.1	19600	59.6	0	73
144	2015	4	1	39.57	0	0	3	1	2	0	3126			0	32	0	0	0	0	0	0	0	1	0	0	0	0	1	0	0	0	0	0	0	0	1	0	0						0	19.1	14800	56.1	0	72
145	2015	136	1	27.85	0	0	1	1	0	0	1100				28	0	0	0	1	0	0	0	0	0	0	0	0			1	1	1	1	1	1	1	1	0	7.298	52	253	25	-1	0.08	16.3	18600	49	3	71
146	2015	4	0	39.28	0	0	1	1	0	0	2984			0	34	1	0	1	0	0	0	0	0	0	0	0	0	2	0	0	0	0	0	0	0	0	0	0	7.348	30	75	16		0	15.9	19000	48.2	3	76
147	2015	13	1	35	0	0	2	2	0	0	2388			0	30	0	0	0	0	0	0	0	0	0	1	0	0	1	0	0	0	0	0	0	1	1	1	0	7.14	51	54	17	-12	0	16.2	15400	48.3	1	43
148	2015	2	0	41	0	0	2	2	0	0	3007			0	24	0	0	0	0	0	0	0	1	0	0	0	0	1	0	0	0	0	0	0	0	0	0	0	7.308	42	92	21	-5	0	16.1	13400	47	0	55
149	2015	5	1	27	0	0	4	2	2	0	1087			0	37	1	0	1	0	0	0	0	0	0	0	0	0			1	0	1	1	0	0	1	1	0	7.306	40	95	20	-6	0	15.2	11100	45.9	6	47
150	2015	7	1	38.71	0	0	2	2	0	0	3360	8	10	0	42	0	0	0	1	0	0	0	0	0	0	0	0	1 or 2	0	0	0	0	0	0	0	0	0	0	7.361	31	66	18	-8	0	19.3	15700	57.8	1	56
151	2015	7	0	37.85	0	0	1	1	0	0	2900	10	10	0	35	1	0	1	0	0	0	0	0	0	0	0	0	1	0	0	0	0	0	0	0	0	0	0	7.424	24.8	97.5	15.9	-8.5	0	19.9	20300	61	0	55
152	2015	7	1	40.28	0	0	2	2	0	0	3404			0	22	0	0	0	0	0	0	0	1	0	0	0	0	1	0	0	0	0	0	0	1	1	0	0	7.356	35.5	102.3	19.4	-5.3	0	19.5	14500	59.3	1	63
153	2015	7	0	39	0	0	4	4	0	0	3002	9	9	0	34	0	0	0	1	0	0	0	0	0	0	0	0	2	0	0	0	0	0	0	0	0	0	0	7.3	40	115	20	-7	0	19.6	28800	59.6	10	67
154	2015	26	0	39.85	0	0	2	2	0	0	3144			0	40	0	0	0	0	0	0	0	1	0	0	0	0	1	0	0	0	0	0	0	1	1	0	0	7.262	46	46	21	-6	0	22.1	25100	66.4	8	66
155	2015	11	1		0	1	2	2	0	0	3008				41	0	0	0	0	0	0	0	1	0	0	0	0	4	1	0	0	0	0	0	1	1	1	0	7.27	42	131	20	-7	0	20.2	11200	59.9	1	62
156	2016	4	1	37.28	0	0	2	2	0	0	2460			0	34	0	0	0	0	0	0	0	1	0	0	0	0	1	0	0	0	0	0	0	1	1	1	0	7.264	51.2	58.5	22.7	-4.8	0	18.2	7900	54.5	1	38
157	2016	17	1	40	0	1	1	1	0	0	2886				14	0	0	0	0	0	1	1	0	0	0	0	0	1	0	0	0	0	0	0	0	0	1	0						0	25.9	22300	77.9	2	78
158	2016	5	0	38.42	0	0	2	2	0	0	3264				28	1	0	1	0	0	0	0	0	0	0	0	0	1	0	0	0	0	0	0	1	1	0	0	7.344	33.4	134.7	17.8	-6.8	0	15.4	14600	47	0	55
159	2016	5	1	38.28	0	0	3	3	0	0	3560				28	0	0	0	0	0	1	1	0	0	0	0	0	1	0	0	0	0	0	0	1	1	0	0	7.308	40.8	104.5	20	-5.9	0	17.7	16100	53.5	0	35
160	2016	77	1	32.85	0	0	4	4	0	0	1420	0	0	0	43	0	0	0	0	0	0	0	1	0	0	0	0	1	0	1	1	1	1	1	1	1	1	0	6.936	48.8	255	10.2	-22.3	0	18.1	6400	58.6	0	28
161	2016	4	1	38.71	0	0	1	1	0	0	2408			0	26	0	0	0	0	0	0	0	1	0	0	0	0	1	0	0	0	0	0	0	0	0	0	0	7.28	42	50	20	-7	0	22.2	6700	65.4	0	55
162	2016	3	1	37.42	0	0	2	2	0	0	3162				27	0	0	0	0	0	0	0	1	0	0	0	0			0	0	0	0	0	0	0	0	0	7.39	32	105	19	-6	0	20.8	12900	62.6	0	69
163	2016	5	0	39	0	0	3	3	0	0	2546				22	1	0	1	0	0	0	0	0	0	0	0	0	1	0	0	0	0	0	0	1	1	0	0	7.237	59	84	25	-2	0	18.5	17500	54.9	0	51
164	2016	22	1		0	1	4	4	0	0	2822				44	1	0	1	0	0	0	0	0	0	0	0	0	4	1	0	0	0	0	0	1	1	1	0	7.32	47	31	24	-2	0	13.8	23700	42.5	4	48
165	2016	7	0	39.42	0	0	2	2	0	0	3550				31	0	0	0	0	0	0	0	1	0	0	0	0	1	0	0	0	0	0	0	1	1	1	0	7.211	58	46	23	-5	0	20.2	16100	61.5	2	68
166	2016	4	1	39.57	0	0	2	2	0	0	2996			0	26	0	0	0	0	0	1	1	0	0	0	0	0	1	0	0	0	0	0	0	1	1	0	0	7.336	34.7	153.5	18.2	-6.7	0	18	15200	53.4	0	38
167	2016	7	1	39	0	0	1	1	0	0	2700				34	0	0	0	0	0	0	0	1	0	0	0	0	1	0	0	0	0	0	0	1	1	0	0	7.414	30	67	19	-5	0	21	15100	63.6	0	61
168	2016	7	1	37.57	0	0	2	2	0	0	3228				37	0	1	1	0	0	0	0	0	0	0	0	0	1	0	0	0	0	0	0	1	1	0	0	7.289	43	133	21	-6	0.043	15.9	15800	46.6	0	52
169	2017	4	0	37.71	0	0	3	2	1	0	3182				28	0	0	0	0	0	0	0	1	0	0	0	0			0	0	0	0	0	1	1	0	0	7.326	47	82	24	-2	0	18	17400	54.1	0	69
170	2017	5	0	39.28	0	0	1	1	0	0	2982				35	0	0	0	0	0	1	1	0	0	0	0	0			0	0	0	0	0	1	1	1	0	7.383	36	151	21	-4	0	17.7	22500	53.1	1	77
171	2017	43	1	29.57	0	0	1	1	0	0	1435				31	0	1	1	0	0	0	0	0	0	0	0	0			1	0	0	1	1	1	1	1	0	7.333	44.5	88	23.6	-2	0	15.4	7700	48.5	0	40
172	2017	4	0	39.71	0	0	3	3	0	0	3320				37	0	0	0	0	0	0	0	1	0	0	0	0			0	0	0	0	0	1	1	0	0	7.331	41	83	22	-4	0	20.2	14500	59.8	0	58
173	2017	5	1	38.42	0	0	3	3	0	0	3682				42	0	1	1	0	0	0	0	0	0	0	0	0			0	0	0	0	0	1	1	0	0	7.31	28	83	14.1	-10.7	0	16.5	15300	49.4	0	54
175	2017	6	1	40.57	0	0	6	6	0	0	2906				30	0	0	0	0	0	0	0	1	0	0	0	0			0	0	0	0	0	1	1	0	0	7.33	29	114	15.3	-9.3	0	16.5	9700	51.2	0	60
176	2017	4	1	38.28	0	0	1	1	0	0	2760	8	9		38	0	0	0	1	0	0	0	0	0	0	0	0			0	0	0	0	0	1	1	0	0	7.313	49	52	25	-2	0	17.2	11100	51.7	0	60
177	2017	3	0	37.85	0	0	2	2	0	0	3150				37	0	0	0	1	0	0	0	0	0	0	0	0	1	0	0	0	0	0	0	0	0	0	0	7.39	33	64	20	-5	0	16.6	15200	48	2	64
178	2017	12	0	41	0	1	3	3	0	0	3006				38	0	0	0	0	0	0	0	1	0	0	0	0	4	1	0	0	0	0	0	1	1	0	0	7.31	37	64	19	-6.8	0	16.8	29700	50.9	3	57
179	2017	64	1		0	1	2	2	0	0	3034				36	1	0	1	0	0	0	0	0	0	0	0	0	4	1	0	0	0	0	0	1	1	1	0	7.23	41	128	17.2	-9.9	0	18.8	13400	56.3	0	63
															4679/159=29.4
[truncated: 27 more columns]
